# Supplementary material for: IGF-1R nuclear import and recruitment to chromatin involves both alpha and beta subunits
Source: Discov Oncol. 2021 Apr 29;12:13. doi: 10.1007/s12672-021-00407-8 (PMC8084799; doi:10.1007/s12672-021-00407-8)
Supplement: Supplementary file 1 — Supplementary file1 (XLSX 86 KB) [file 12672_2021_407_MOESM1_ESM.xlsx]

## Sheet: Summary Tables
	JUN promoter					Chr17 Intergenic Region
	Average Fold Enrichment					Average Fold Enrichment
		IgG	IGF1Ra	IGF1Rb			IgG	IGF1Ra	IGF1Rb
	2021-11-01	1	1.96207	6.04473		2021-08-16	1	5.5738	2.00796
	2021-11-29	1	2.03216	2.46827		2021-08-28	1	5.87878	12.67
	2021-02-08	1	1.98555	8.88551		2021-11-01	1	9.2216	5.50306
	Avg:	1	1.99326	5.79951		Avg:	1	6.89139	6.72699
	Average % of input					Average % of input
		IgG	IGF1Ra	IGF1Rb			IgG	IGF1Ra	IGF1Rb
	2021-11-01	0.132403	0.324791	1.05869		2021-08-16	0.00731301	0.0237544	0.0136215
	2021-11-29	0.0637443	0.162153	0.0842295		2021-08-28	0.00198322	0.00387221	0.0113555
	2021-02-08	0.00397521	0.0195239	0.0261392		2021-11-01	0.0029329	0.0206497	0.00748906
	Avg:	0.0667076	0.168823	0.389685		Avg:	0.00407637	0.0160921	0.010822
	Normalised % of input					Normalised % of input
		IgG	IGF1Ra	IGF1Rb			IgG	IGF1Ra	IGF1Rb
	2021-11-01	1	2.45304	7.99592		2021-08-16	1	3.24824	1.86263
	2021-11-29	1	2.5438	1.32136		2021-08-28	1	1.95248	5.72578
	2021-02-08	1	4.91141	6.57556		2021-11-01	1	7.04072	2.55347
	Avg:	1	3.30275	5.29761		Avg:	1	4.08048	3.38063

## Sheet: ChIP JUN 1-11 Results
Block Type	96fast
Chemistry	SYBR_GREEN
Experiment File Name	D:\Documents and Settings\jmills\Desktop\ChIP 1-11-19.eds
Experiment Run End Time	2019-11-01 14:35:30 PM GMT
Instrument Type	sds7500fast
Passive Reference	ROX
Well	Sample Name	Target Name	Task	Reporter	Quencher	RQ	RQ Min	RQ Max	Cт	Cт Mean	Cт SD	ΔCт	ΔCт Mean	ΔCт SE	HK Control ΔCт Mean	HK Control ΔCт SE	ΔΔCт	Automatic Ct Threshold	Ct Threshold	Automatic Baseline	Baseline Start	Baseline End	Efficiency	Tm1	Tm2	Tm3	Comments
A1	igg input	JUN	UNKNOWN	SYBR	None				23.0776	23.0207	0.07119							TRUE	0.376437	TRUE	3	17	1	87.8038
A2	igg input	JUN	UNKNOWN	SYBR	None				22.9408	23.0207	0.07119							TRUE	0.376437	TRUE	3	17	1	87.8038
A3	igg input	JUN	UNKNOWN	SYBR	None				23.0435	23.0207	0.07119							TRUE	0.376437	TRUE	3	17	1	87.8038
A4	pol2 input	JUN	UNKNOWN	SYBR	None				23.6511	23.8469	0.187557							TRUE	0.376437	TRUE	3	18	1	87.9732
A5	pol2 input	JUN	UNKNOWN	SYBR	None				23.8646	23.8469	0.187557							TRUE	0.376437	TRUE	3	18	1	87.9732
A6	pol2 input	JUN	UNKNOWN	SYBR	None				24.025	23.8469	0.187557							TRUE	0.376437	TRUE	3	19	1	87.9732
A7	alpha input	JUN	UNKNOWN	SYBR	None				23.5679	23.3548	0.184859							TRUE	0.376437	TRUE	3	18	1	87.9732
A8	alpha input	JUN	UNKNOWN	SYBR	None				23.2588	23.3548	0.184859							TRUE	0.376437	TRUE	3	17	1	87.9732
A9	alpha input	JUN	UNKNOWN	SYBR	None				23.2376	23.3548	0.184859							TRUE	0.376437	TRUE	3	18	1	87.8038
A10	beta input	JUN	UNKNOWN	SYBR	None				23.4501	23.4422	0.0610931							TRUE	0.376437	TRUE	3	18	1	87.8038
A11	beta input	JUN	UNKNOWN	SYBR	None				23.3776	23.4422	0.0610931							TRUE	0.376437	TRUE	3	18	1	87.6344
A12	beta input	JUN	UNKNOWN	SYBR	None				23.4991	23.4422	0.0610931							TRUE	0.376437	TRUE	3	18	1	87.6344
B1	igg chip	JUN	UNKNOWN	SYBR	None				27.3992	27.6951	0.298613							TRUE	0.376437	TRUE	3	22	1	87.9732
B2	igg chip	JUN	UNKNOWN	SYBR	None				27.6898	27.6951	0.298613							TRUE	0.376437	TRUE	3	22	1	87.9732
B3	igg chip	JUN	UNKNOWN	SYBR	None				27.9963	27.6951	0.298613							TRUE	0.376437	TRUE	3	22	1	88.1426
B4	pol2 chip	JUN	UNKNOWN	SYBR	None				25.3354	25.5053	0.154652							TRUE	0.376437	TRUE	3	20	1	88.312
B5	pol2 chip	JUN	UNKNOWN	SYBR	None				25.5423	25.5053	0.154652							TRUE	0.376437	TRUE	3	20	1	88.312
B6	pol2 chip	JUN	UNKNOWN	SYBR	None				25.638	25.5053	0.154652							TRUE	0.376437	TRUE	3	20	1	88.312
B7	alpha chip	JUN	UNKNOWN	SYBR	None				26.9319	26.7227	0.193988							TRUE	0.376437	TRUE	3	21	1	88.312
B8	alpha chip	JUN	UNKNOWN	SYBR	None				26.5487	26.7227	0.193988							TRUE	0.376437	TRUE	3	20	1	88.1426
B9	alpha chip	JUN	UNKNOWN	SYBR	None				26.6877	26.7227	0.193988							TRUE	0.376437	TRUE	3	21	1	88.1426
B10	beta chip	JUN	UNKNOWN	SYBR	None				24.9865	25.0994	0.103474							TRUE	0.376437	TRUE	3	19	1	88.1426
B11	beta chip	JUN	UNKNOWN	SYBR	None				25.1898	25.0994	0.103474							TRUE	0.376437	TRUE	3	19	1	87.9732
B12	beta chip	JUN	UNKNOWN	SYBR	None				25.122	25.0994	0.103474							TRUE	0.376437	TRUE	3	19	1	87.8038
Analysis Type	Singleplex
Endogenous Control	JUN
RQ Min/Max Confidence Level	95.0
Reference Sample	igg input
	JUN PCR		ChIP Ct		3.3% Input Ct	Correction for 100% input			Adjusted input (100%)		Average		Delta Ct		% of input	Avg		Normalised vs IgG
	IgG		27.3992		23.0776	4.90689			18.1707				-9.28541		0.160255			1.21036
			27.6898		22.9408				18.034				-9.57603		0.131017			0.989531
			27.9963		23.0435				18.1366		18.1138		-9.88257		0.105938	0.132403		0.800113
	RNAPol2		25.3354		23.6511				18.7442				-6.3954		1.18793			8.97207
			25.5423		23.8646				18.9577				-6.60232		1.02921			7.77327
			25.638		24.025				19.1181		18.94		-6.69796		0.963192	1.06011		7.27468
	IGF1Ra		26.9319		23.5679				18.661				-8.48398		0.279297			2.10944
			26.5487		23.2588				18.3519				-8.10079		0.364266			2.75118
			26.6877		23.2376				18.3307		18.4479		-8.23978		0.33081	0.324791		2.4985
	IGF-1Rb		24.9865		23.4501				18.5432				-6.45119		1.14288			8.63178
			25.1898		23.3776				18.4707				-6.65442		0.992704			7.49757
			25.122		23.4991				18.5922		18.5354		-6.58661		1.04048	1.05869		7.8584
	JUN PCR		ChIP Ct	Avg		Delta Ct		Fold Enrichment
	IgG		27.3992
			27.6898
			27.9963	27.6951		0		1
	RNAPol2		25.3354
			25.5423
			25.638	25.5053		-2.18985		4.56259
	IGF1Ra		26.9319
			26.5487
			26.6877	26.7227		-0.972375		1.96207
	IGF-1Rb		24.9865
			25.1898
			25.122	25.0994		-2.59568		6.04473

## Sheet: ChIP JUN 29-11 Results
Block Type	96fast
Chemistry	SYBR_GREEN
Experiment File Name	D:\Documents and Settings\jmills\Desktop\ChIPs 29-11-19.eds
Experiment Run End Time	2019-11-29 16:14:06 PM GMT
Instrument Type	sds7500fast
Passive Reference	ROX
Well	Sample Name	Target Name	Task	Reporter	Quencher	RQ	RQ Min	RQ Max	Cт	Cт Mean	Cт SD	ΔCт	ΔCт Mean	ΔCт SE	HK Control ΔCт Mean	HK Control ΔCт SE	ΔΔCт	Automatic Ct Threshold	Ct Threshold	Automatic Baseline	Baseline Start	Baseline End	Efficiency	Tm1	Tm2	Tm3	Comments	HIGHSD
A1	ctrl input 14	JUN	UNKNOWN	SYBR	None				25.3789	25.4656	0.245134							TRUE	0.528679	TRUE	3	19	1	60.8				N
A2	ctrl input 14	JUN	UNKNOWN	SYBR	None				25.2756	25.4656	0.245134							TRUE	0.528679	TRUE	3	19	1	61.25				N
A3	ctrl input 14	JUN	UNKNOWN	SYBR	None				25.7423	25.4656	0.245134							TRUE	0.528679	TRUE	3	19	1	60.8				N
A4	pol2 input 14	JUN	UNKNOWN	SYBR	None				27.9355	28.1531	0.213141							TRUE	0.528679	TRUE	3	21	1	60.8				N
A5	pol2 input 14	JUN	UNKNOWN	SYBR	None				28.1624	28.1531	0.213141							TRUE	0.528679	TRUE	3	22	1	60.8				N
A6	pol2 input 14	JUN	UNKNOWN	SYBR	None				28.3614	28.1531	0.213141							TRUE	0.528679	TRUE	3	22	1	60.8				N
A7	alpha input 14	JUN	UNKNOWN	SYBR	None				25.7958	25.8244	0.039068							TRUE	0.528679	TRUE	3	19	1	61.25				N
A8	alpha input 14	JUN	UNKNOWN	SYBR	None				25.8085	25.8244	0.039068							TRUE	0.528679	TRUE	3	20	1	60.8				N
A9	alpha input 14	JUN	UNKNOWN	SYBR	None				25.8689	25.8244	0.039068							TRUE	0.528679	TRUE	3	19	1	60.8				N
A10	beta input 14	JUN	UNKNOWN	SYBR	None				24.5209	24.6229	0.0991249							TRUE	0.528679	TRUE	3	19	1	60.8				N
A11	beta input 14	JUN	UNKNOWN	SYBR	None				24.7189	24.6229	0.0991249							TRUE	0.528679	TRUE	3	18	1	60.8				N
A12	beta input 14	JUN	UNKNOWN	SYBR	None				24.6288	24.6229	0.0991249							TRUE	0.528679	TRUE	3	18	1	60.8				N
B1	ctrl chip 14	JUN	UNKNOWN	SYBR	None				30.7577	31.2474	0.581101							TRUE	0.528679	TRUE	3	24	1	60.8				Y
B2	ctrl chip 14	JUN	UNKNOWN	SYBR	None				31.8896	31.2474	0.581101							TRUE	0.528679	TRUE	3	25	1	60.8				Y
B3	ctrl chip 14	JUN	UNKNOWN	SYBR	None				31.095	31.2474	0.581101							TRUE	0.528679	TRUE	3	25	1	60.8				Y
B4	pol2 chip 14	JUN	UNKNOWN	SYBR	None				28.0206	28.3054	0.255791							TRUE	0.528679	TRUE	3	21	1	60.8				N
B5	pol2 chip 14	JUN	UNKNOWN	SYBR	None				28.3801	28.3054	0.255791							TRUE	0.528679	TRUE	3	22	1	61.25				N
B6	pol2 chip 14	JUN	UNKNOWN	SYBR	None				28.5156	28.3054	0.255791							TRUE	0.528679	TRUE	3	22	1	60.8				N
B7	alpha chip 14	JUN	UNKNOWN	SYBR	None				29.7639	30.2244	0.399426							TRUE	0.528679	TRUE	3	23	1	60.8				N
B8	alpha chip 14	JUN	UNKNOWN	SYBR	None				30.4323	30.2244	0.399426							TRUE	0.528679	TRUE	3	24	1	60.8				N
B9	alpha chip 14	JUN	UNKNOWN	SYBR	None				30.477	30.2244	0.399426							TRUE	0.528679	TRUE	3	24	1	61.25				N
B10	beta chip 14	JUN	UNKNOWN	SYBR	None				29.6586	29.9439	0.247413							TRUE	0.528679	TRUE	3	23	1	60.8				N
B11	beta chip 14	JUN	UNKNOWN	SYBR	None				30.098	29.9439	0.247413							TRUE	0.528679	TRUE	3	23	1	60.8				N
B12	beta chip 14	JUN	UNKNOWN	SYBR	None				30.0752	29.9439	0.247413							TRUE	0.528679	TRUE	3	24	1	60.8				N
D1	ctrl input 27	JUN	UNKNOWN	SYBR	None				21.9655	22.0252	0.0922102							TRUE	0.528679	TRUE	3	16	1	61.25				N
D2	ctrl input 27	JUN	UNKNOWN	SYBR	None				21.9788	22.0252	0.0922102							TRUE	0.528679	TRUE	3	16	1	60.8				N
D3	ctrl input 27	JUN	UNKNOWN	SYBR	None				22.1314	22.0252	0.0922102							TRUE	0.528679	TRUE	3	16	1	61.25				N
D4	pol2 input 27	JUN	UNKNOWN	SYBR	None				22.9647	23.1333	0.165197							TRUE	0.528679	TRUE	3	17	1	60.8				N
D5	pol2 input 27	JUN	UNKNOWN	SYBR	None				23.1402	23.1333	0.165197							TRUE	0.528679	TRUE	3	17	1	60.8				N
D6	pol2 input 27	JUN	UNKNOWN	SYBR	None				23.2949	23.1333	0.165197							TRUE	0.528679	TRUE	3	17	1	60.8				N
D7	alpha input 27	JUN	UNKNOWN	SYBR	None				22.0743	22.1424	0.06063							TRUE	0.528679	TRUE	3	16	1	60.8				N
D8	alpha input 27	JUN	UNKNOWN	SYBR	None				22.1906	22.1424	0.06063							TRUE	0.528679	TRUE	3	16	1	60.8				N
D9	alpha input 27	JUN	UNKNOWN	SYBR	None				22.1621	22.1424	0.06063							TRUE	0.528679	TRUE	3	16	1	60.8				N
D10	beta input 27	JUN	UNKNOWN	SYBR	None				22.17	22.2494	0.121683							TRUE	0.528679	TRUE	3	15	1	60.8				N
D11	beta input 27	JUN	UNKNOWN	SYBR	None				22.1888	22.2494	0.121683							TRUE	0.528679	TRUE	3	16	1	60.8				N
D12	beta input 27	JUN	UNKNOWN	SYBR	None				22.3895	22.2494	0.121683							TRUE	0.528679	TRUE	3	16	1	61.25				N
E1	ctrl chip 27	JUN	UNKNOWN	SYBR	None				24.0809	24.2128	0.15474							TRUE	0.528679	TRUE	3	18	1	60.8				N
E2	ctrl chip 27	JUN	UNKNOWN	SYBR	None				24.1744	24.2128	0.15474							TRUE	0.528679	TRUE	3	18	1	60.8				N
E3	ctrl chip 27	JUN	UNKNOWN	SYBR	None				24.3832	24.2128	0.15474							TRUE	0.528679	TRUE	3	18	1	60.8				N
E4	pol2 chip 27	JUN	UNKNOWN	SYBR	None				21.6597	21.8256	0.233742							TRUE	0.528679	TRUE	3	15	1	61.25				N
E5	pol2 chip 27	JUN	UNKNOWN	SYBR	None				21.7241	21.8256	0.233742							TRUE	0.528679	TRUE	3	15	1	60.8				N
E6	pol2 chip 27	JUN	UNKNOWN	SYBR	None				22.0929	21.8256	0.233742							TRUE	0.528679	TRUE	3	15	1	61.25				N
E7	alpha chip 27	JUN	UNKNOWN	SYBR	None				21.6469	21.693	0.0422112							TRUE	0.528679	TRUE	3	14	1	60.8				N
E8	alpha chip 27	JUN	UNKNOWN	SYBR	None				21.7297	21.693	0.0422112							TRUE	0.528679	TRUE	3	15	1	60.8				N
E9	alpha chip 27	JUN	UNKNOWN	SYBR	None				21.7024	21.693	0.0422112							TRUE	0.528679	TRUE	3	15	1	61.25				N
E10	beta chip 27	JUN	UNKNOWN	SYBR	None				22.8126	22.8685	0.0560884							TRUE	0.528679	TRUE	3	16	1	60.8				N
E11	beta chip 27	JUN	UNKNOWN	SYBR	None				22.8681	22.8685	0.0560884							TRUE	0.528679	TRUE	3	16	1	61.25				N
E12	beta chip 27	JUN	UNKNOWN	SYBR	None				22.9247	22.8685	0.0560884							TRUE	0.528679	TRUE	3	17	1	60.8				N
Analysis Type	Singleplex
Endogenous Control	JUN
RQ Min/Max Confidence Level	95.0
Reference Sample	ctrl input 14
	JUN PCR		ChIP Ct		3.3% Input Ct	Correction for 100% input			Adjusted input (100%)		Average		Delta Ct		% of input	Avg		Normalised vs IgG
	IgG		30.7577		25.3789	4.90689			20.472				-10.199		0.0850736			1.33461
			31.8896		25.2756				20.3687				-11.3308		0.0388222			0.60903
			31.095		25.7423				20.8354		20.5587		-10.5363		0.0673372	0.0637443		1.05636
	RNAPol2		28.0206		27.9355				23.0286				-4.77441		3.65392			57.3215
			28.3801		28.1624				23.2556				-5.13387		2.84807			44.6795
			28.5156		28.3614				23.4545		23.2462		-5.26938		2.59273	3.03157		40.6739
	IGF1Ra		29.7639		25.7958				20.8889				-8.84646		0.217245			3.40807
			30.4323		25.8085				20.9016				-9.51485		0.136692			2.14439
			30.477		25.8689				20.962		20.9175		-9.55956		0.132522	0.162153		2.07896
	IGF-1Rb		29.6586		24.5209				19.614				-9.94257		0.101622			1.59421
			30.098		24.7189				19.812				-10.382		0.0749371			1.17559
			30.0752		24.6288				19.7219		19.716		-10.3593		0.0761292	0.0842295		1.19429
	JUN PCR		ChIP Ct	Avg		Delta Ct		Fold Enrichment
	IgG		30.7577
			31.8896
			31.095	31.2474		0		1
	RNAPol2		28.0206
			28.3801
			28.5156	28.3054		-2.94199		7.68473
	IGF1Ra		29.7639
			30.4323
			30.477	30.2244		-1.02302		2.03216
	IGF-1Rb		29.6586
			30.098
			30.0752	29.9439		-1.3035		2.46827

## Sheet: ChIP JUN 8-2 Results
Block Type	96fast
Chemistry	SYBR_GREEN
Experiment File Name	D:\Documents and Settings\jmills\Desktop\IgG vs RNAPol2 alpha and beta.eds
Experiment Run End Time	2019-02-08 15:29:08 PM GMT
Instrument Type	sds7500fast
Passive Reference	ROX
Well	Sample Name	Target Name	Task	Reporter	Quencher	RQ	RQ Min	RQ Max	Cт	Cт Mean	Cт SD	ΔCт	ΔCт Mean	ΔCт SE	HK Control ΔCт Mean	HK Control ΔCт SE	ΔΔCт	Automatic Ct Threshold	Ct Threshold	Automatic Baseline	Baseline Start	Baseline End	Efficiency	Tm1	Tm2	Tm3	Comments	HIGHSD	EXPFAIL	MTP
A1	IgG input	JUN	UNKNOWN	SYBR	None				21.7774	21.5718	0.328008							TRUE	0.0299279	TRUE	3	19	1	86.4599				N	N	N
A2	IgG input	JUN	UNKNOWN	SYBR	None				21.1935	21.5718	0.328008							TRUE	0.0299279	TRUE	3	18	1	86.4599				N	N	N
A3	IgG input	JUN	UNKNOWN	SYBR	None				21.7445	21.5718	0.328008							TRUE	0.0299279	TRUE	3	19	1	86.4599				N	N	N
A4	IgG ChIP	JUN	UNKNOWN	SYBR	None				27.585	28.0033	0.384683							TRUE	0.0299279	TRUE	3	25	1	86.1032				N	N	N
A5	IgG ChIP	JUN	UNKNOWN	SYBR	None				28.083	28.0033	0.384683							TRUE	0.0299279	TRUE	3	26	1	86.1032				N	N	N
A6	IgG ChIP	JUN	UNKNOWN	SYBR	None				28.3419	28.0033	0.384683							TRUE	0.0299279	TRUE	3	26	1	86.1032				N	N	N
A7	RNAPol2 input	JUN	UNKNOWN	SYBR	None				23.7025	23.6309	0.165058							TRUE	0.0299279	TRUE	3	21	1	86.2815				N	N	N
A8	RNAPol2 input	JUN	UNKNOWN	SYBR	None				23.7482	23.6309	0.165058							TRUE	0.0299279	TRUE	3	21	1	86.2815				N	N	N
A9	RNAPol2 input	JUN	UNKNOWN	SYBR	None				23.4422	23.6309	0.165058							TRUE	0.0299279	TRUE	3	21	1	86.1032				N	N	N
A10	RNAPol2 ChIP	JUN	UNKNOWN	SYBR	None				28.8651	28.2527	0.581489							TRUE	0.0299279	TRUE	3	27	1	85.9248				Y	N	N
A11	RNAPol2 ChIP	JUN	UNKNOWN	SYBR	None				27.7081	28.2527	0.581489							TRUE	0.0299279	TRUE	3	25	1	85.9248				Y	N	N
A12	RNAPol2 ChIP	JUN	UNKNOWN	SYBR	None				28.185	28.2527	0.581489							TRUE	0.0299279	TRUE	3	25	1	85.9248				Y	N	N
A7	alpha in	JUN	UNKNOWN	SYBR	None				23.9326	24.1993	0.231688							TRUE	0.762366	TRUE	3	17	1	87.6538				N	N	N
A8	alpha in	JUN	UNKNOWN	SYBR	None				24.3145	24.1993	0.231688							TRUE	0.762366	TRUE	3	18	1	87.6538				N	N	N
A9	alpha in	JUN	UNKNOWN	SYBR	None				24.3509	24.1993	0.231688							TRUE	0.762366	TRUE	3	18	1	87.6506				N	N	N
B4	alpha ChIP	JUN	UNKNOWN	SYBR	None				31.4715	33.4334	3.13964							TRUE	0.0299279	TRUE	3	29	1	85.7465	79.3261			Y	N	Y
B5	alpha ChIP	JUN	UNKNOWN	SYBR	None				31.7742	33.4334	3.13964							TRUE	0.0299279	TRUE	3	30	1	85.9248				Y	N	N
B6	alpha ChIP	JUN	UNKNOWN	SYBR	None				37.0545	33.4334	3.13964							TRUE	0.0299279	TRUE	3	35	1	62.0267				Y	N	N
B7	beta input	JUN	UNKNOWN	SYBR	None				22.6187	22.4066	0.205617							TRUE	0.0299279	TRUE	3	20	1	86.6382				N	N	N
B8	beta input	JUN	UNKNOWN	SYBR	None				22.3928	22.4066	0.205617							TRUE	0.0299279	TRUE	3	20	1	86.6382				N	N	N
B9	beta input	JUN	UNKNOWN	SYBR	None				22.2082	22.4066	0.205617							TRUE	0.0299279	TRUE	3	20	1	86.4599				N	N	N
B10	beta ChIP	JUN	UNKNOWN	SYBR	None				29.9268	29.4609	0.505211							TRUE	0.0299279	TRUE	3	27	1	86.1032				Y	N	N
B11	beta ChIP	JUN	UNKNOWN	SYBR	None				29.5321	29.4609	0.505211							TRUE	0.0299279	TRUE	3	27	1	85.9248				Y	N	N
B12	beta ChIP	JUN	UNKNOWN	SYBR	None				28.9239	29.4609	0.505211							TRUE	0.0299279	TRUE	3	27	1	85.7465				Y	N	N
C1	NTC	JUN	UNKNOWN	SYBR	None				Undetermined	32.8472	0.726107							TRUE	0.0299279	TRUE	3	39	1	61.8484				N	Y	N
C2	NTC	JUN	UNKNOWN	SYBR	None				32.3338	32.8472	0.726107							TRUE	0.0299279	TRUE	3	31	1	79.8611				Y	N	N
C3	NTC	JUN	UNKNOWN	SYBR	None				33.3607	32.8472	0.726107							TRUE	0.0299279	TRUE	3	31	1	79.6828				Y	N	N
Analysis Type	Singleplex
Endogenous Control	JUN
RQ Min/Max Confidence Level	95.0
Reference Sample	IgG input
	JUN PCR		ChIP Ct		3.3% Input Ct	Correction for 100% input			Adjusted input (100%)		Average		Delta Ct		% of input	Avg		Normalised vs IgG
	IgG		32.2519		22.7265	4.90689			17.8196				-14.2967		0.00496894			1.24998
			33.0683		22.9476				18.0407				-15.1131		0.00282172			0.709831
			32.517		22.9123				18.0054		17.9552		-14.5618		0.00413496	0.00397521		1.04019
	RNAPol2		28.8651		23.7025				18.7956				-10.1411		0.0885586			22.2777
			27.7081		23.7482				18.8413				-8.98403		0.197486			49.6795
			28.185		23.4422				18.5353		18.724		-9.46098		0.141893	0.142646		35.6944
	IGF1Ra		31.4715		23.9326				19.0258				-12.179		0.021565			5.42488
			31.7742		24.3145				19.4076				-12.4818		0.0174827			4.39793
					24.3509				19.444		19.2925					0.0195239
	IGF-1Rb		29.9268		22.6187				17.7118				-12.4271		0.0181579			4.56779
			29.5321		22.3928				17.4859				-12.0324		0.0238715			6.00508
			28.9239		22.2082				17.3013		17.4997		-11.4242		0.0363883	0.0261392		9.1538
	JUN PCR		ChIP Ct	Avg		Delta Ct		Fold Enrichment
	IgG		32.2519
			33.0683
			32.517	32.6124		0		1
	RNAPol2		28.8651
			27.7081
			28.185	28.2527		-4.35966		20.5299
	IGF1Ra		31.4715
			31.7742
				31.6229		-0.989537		1.98555
	IGF-1Rb		29.9268
			29.5321
			28.9239	29.4609		-3.15145		8.88551

## Sheet: ChIP Chr17 16-8 Results
Block Type	96fast
Chemistry	SYBR_GREEN
Experiment File Name	D:\Documents and Settings\jmills\Desktop\IgG v alpha v beta.eds
Experiment Run End Time	2019-08-16 15:04:27 PM BST
Instrument Type	sds7500fast
Passive Reference	ROX
Well	Sample Name	Target Name	Task	Reporter	Quencher	RQ	RQ Min	RQ Max	Cт	Cт Mean	Cт SD	ΔCт	ΔCт Mean	ΔCт SE	HK Control ΔCт Mean	HK Control ΔCт SE	ΔΔCт	Automatic Ct Threshold	Ct Threshold	Automatic Baseline	Baseline Start	Baseline End	Efficiency	Tm1	Tm2	Tm3	Comments	HIGHSD	OUTLIERRG	MTP
A1	IgG input	JUN	UNKNOWN	SYBR	None				27.143	26.9759	0.203683							TRUE	0.521368	TRUE	3	21	1	86.1087				N	N	N
A2	IgG input	JUN	UNKNOWN	SYBR	None				26.749	26.9759	0.203683							TRUE	0.521368	TRUE	3	21	1	86.279				N	N	N
A3	IgG input	JUN	UNKNOWN	SYBR	None				27.0357	26.9759	0.203683							TRUE	0.521368	TRUE	3	21	1	86.279				N	N	N
A4	alpha input	JUN	UNKNOWN	SYBR	None				26.4823	26.5988	0.131711							TRUE	0.521368	TRUE	3	20	1	86.4492				N	N	N
A5	alpha input	JUN	UNKNOWN	SYBR	None				26.5722	26.5988	0.131711							TRUE	0.521368	TRUE	3	20	1	86.4492				N	N	N
A6	alpha input	JUN	UNKNOWN	SYBR	None				26.7417	26.5988	0.131711							TRUE	0.521368	TRUE	3	20	1	86.4492				N	N	N
A7	beta input	JUN	UNKNOWN	SYBR	None				26.9194	26.6021	0.337335							TRUE	0.521368	TRUE	3	20	1	86.4492				N	N	N
A8	beta input	JUN	UNKNOWN	SYBR	None				26.639	26.6021	0.337335							TRUE	0.521368	TRUE	3	20	1	86.4492				N	N	N
A9	beta input	JUN	UNKNOWN	SYBR	None				26.2478	26.6021	0.337335							TRUE	0.521368	TRUE	3	19	1	86.279				N	N	N
B1	IgG ChIP	JUN	UNKNOWN	SYBR	None				33.9478	34.058	1.17241							TRUE	0.521368	TRUE	3	28	1	85.9385				Y	N	N
B2	IgG ChIP	JUN	UNKNOWN	SYBR	None				35.2816	34.058	1.17241							TRUE	0.521368	TRUE	3	29	1	86.1087	62.1026			Y	N	Y
B3	IgG ChIP	JUN	UNKNOWN	SYBR	None				32.9446	34.058	1.17241							TRUE	0.521368	TRUE	3	27	1	86.279				Y	N	N
B4	alpha ChIP	JUN	UNKNOWN	SYBR	None				32.6878	33.2384	0.539595							TRUE	0.521368	TRUE	3	26	1	86.4492				Y	N	N
B5	alpha ChIP	JUN	UNKNOWN	SYBR	None				33.2609	33.2384	0.539595							TRUE	0.521368	TRUE	3	27	1	86.4492				Y	N	N
B6	alpha ChIP	JUN	UNKNOWN	SYBR	None				33.7663	33.2384	0.539595							TRUE	0.521368	TRUE	3	28	1	86.4492				Y	N	N
B7	beta ChIP	JUN	UNKNOWN	SYBR	None				33.504	32.9432	0.544055							TRUE	0.521368	TRUE	3	27	1	86.4492				Y	N	N
B8	beta ChIP	JUN	UNKNOWN	SYBR	None				32.908	32.9432	0.544055							TRUE	0.521368	TRUE	3	26	1	86.279				Y	N	N
B9	beta ChIP	JUN	UNKNOWN	SYBR	None				32.4176	32.9432	0.544055							TRUE	0.521368	TRUE	3	26	1	86.4492				Y	N	N
C1	IgG input	Chr17	UNKNOWN	SYBR	None	1	0.775111	1.29014	26.5388	26.6603	0.105264		-0.315616	0.132372			0	TRUE	0.255051	TRUE	3	21	1	82.3631	61.9323			N	N	Y
C2	IgG input	Chr17	UNKNOWN	SYBR	None	1	0.775111	1.29014	26.7234	26.6603	0.105264		-0.315616	0.132372			0	TRUE	0.255051	TRUE	3	21	1	82.5333	61.9323			N	N	Y
C3	IgG input	Chr17	UNKNOWN	SYBR	None	1	0.775111	1.29014	26.7187	26.6603	0.105264		-0.315616	0.132372			0	TRUE	0.255051	TRUE	3	21	1	82.7036	62.1026			N	N	Y
C4	alpha input	Chr17	UNKNOWN	SYBR	None	1.33981	1.13916	1.57579	25.8175	25.8611	0.0630117		-0.73764	0.0842979			-0.422024	TRUE	0.255051	TRUE	3	21	1	82.8738	62.1026			N	N	Y
C5	alpha input	Chr17	UNKNOWN	SYBR	None	1.33981	1.13916	1.57579	25.8325	25.8611	0.0630117		-0.73764	0.0842979			-0.422024	TRUE	0.255051	TRUE	3	20	1	82.8738	62.1026			N	N	Y
C6	alpha input	Chr17	UNKNOWN	SYBR	None	1.33981	1.13916	1.57579	25.9334	25.8611	0.0630117		-0.73764	0.0842979			-0.422024	TRUE	0.255051	TRUE	3	20	1	82.8738	62.1026			N	N	Y
C7	beta input	Chr17	UNKNOWN	SYBR	None	0.8983	0.550774	1.46511	26.1576	26.4412	0.28291		-0.160885	0.254187			0.15473	TRUE	0.255051	TRUE	3	20	1	82.8738	62.1026			N	N	Y
C8	beta input	Chr17	UNKNOWN	SYBR	None	0.8983	0.550774	1.46511	26.4424	26.4412	0.28291		-0.160885	0.254187			0.15473	TRUE	0.255051	TRUE	3	21	1	82.7036	62.1026			N	N	Y
C9	beta input	Chr17	UNKNOWN	SYBR	None	0.8983	0.550774	1.46511	26.7235	26.4412	0.28291		-0.160885	0.254187			0.15473	TRUE	0.255051	TRUE	3	21	1	82.7036	62.1026			N	N	Y
D1	IgG ChIP	Chr17	UNKNOWN	SYBR	None	0.296348	0.0798303	1.10011	35.3445	35.497	0.137778		1.43902	0.68155			1.75463	TRUE	0.255051	TRUE	3	30	1	82.1928	61.9323			N	N	Y
D2	IgG ChIP	Chr17	UNKNOWN	SYBR	None	0.296348	0.0798303	1.10011	35.534	35.497	0.137778		1.43902	0.68155			1.75463	TRUE	0.255051	TRUE	3	30	1	82.5333	62.1026			N	N	Y
D3	IgG ChIP	Chr17	UNKNOWN	SYBR	None	0.296348	0.0798303	1.10011	35.6125	35.497	0.137778		1.43902	0.68155			1.75463	TRUE	0.255051	TRUE	3	30	1	82.8738	62.1026			N	N	Y
D4	alpha ChIP	Chr17	UNKNOWN	SYBR	None	0.935878	0.463641	1.8891	32.9778	33.0183	0.329302		-0.220008	0.364967			0.0956084	TRUE	0.255051	TRUE	3	28	1	83.2144	62.1026			N	N	Y
D5	alpha ChIP	Chr17	UNKNOWN	SYBR	None	0.935878	0.463641	1.8891	32.7112	33.0183	0.329302		-0.220008	0.364967			0.0956084	TRUE	0.255051	TRUE	3	27	1	83.0441	62.2728			N	N	Y
D6	alpha ChIP	Chr17	UNKNOWN	SYBR	None	0.935878	0.463641	1.8891	33.366	33.0183	0.329302		-0.220008	0.364967			0.0956084	TRUE	0.255051	TRUE	3	28	1	83.0441	62.1026			N	N	Y
D7	beta ChIP	Chr17	UNKNOWN	SYBR	None	0.274768	0.102675	0.735308	34.6125	34.4913	0.699201		1.5481	0.511494			1.86371	TRUE	0.255051	TRUE	3	29	1	82.8738	62.2728			Y	N	Y
D8	beta ChIP	Chr17	UNKNOWN	SYBR	None	0.274768	0.102675	0.735308	35.1219	34.4913	0.699201		1.5481	0.511494			1.86371	TRUE	0.255051	TRUE	3	30	1	82.7036	62.2728			Y	N	Y
D9	beta ChIP	Chr17	UNKNOWN	SYBR	None	0.274768	0.102675	0.735308	33.7394	34.4913	0.699201		1.5481	0.511494			1.86371	TRUE	0.255051	TRUE	3	28	1	82.8738	62.1026			Y	N	Y
E1	IgG input	FAM21A	UNKNOWN	SYBR	None	1	0.200124	4.99689	30.2071	28.7425	1.43355		1.76662	0.835973			0	TRUE	0.0490453	TRUE	3	27	1	92.2379	61.9323	85.7682		Y	N	Y
E2	IgG input	FAM21A	UNKNOWN	SYBR	None	1	0.200124	4.99689	28.6783	28.7425	1.43355		1.76662	0.835973			0	TRUE	0.0490453	TRUE	3	26	1	92.4082	61.9323			Y	N	Y
E3	IgG input	FAM21A	UNKNOWN	SYBR	None	1	0.200124	4.99689	27.3421	28.7425	1.43355		1.76662	0.835973			0	TRUE	0.0490453	TRUE	3	24	1	92.4082	61.9323			Y	N	Y
E4	alpha input	FAM21A	UNKNOWN	SYBR	None	0.172845	0.0923326	0.323561	30.6526	30.8978	0.548714		4.29907	0.325799			2.53245	TRUE	0.0490453	TRUE	3	27	1	86.6195	78.4472			Y	N	Y
E5	alpha input	FAM21A	UNKNOWN	SYBR	None	0.172845	0.0923326	0.323561	30.5145	30.8978	0.548714		4.29907	0.325799			2.53245	TRUE	0.0490453	TRUE	3	28	1	86.6195	78.7877	92.4082		Y	N	Y
E6	alpha input	FAM21A	UNKNOWN	SYBR	None	0.172845	0.0923326	0.323561	31.5264	30.8978	0.548714		4.29907	0.325799			2.53245	TRUE	0.0490453	TRUE	3	29	1	78.1067	86.1087	83.3846		Y	N	Y
E7	beta input	FAM21A	UNKNOWN	SYBR	None	1.99913	0.0147613	270.742	31.6732	27.3693	4.40475		0.767251	2.55053			-0.99937	TRUE	0.0490453	TRUE	3	28	1	86.279	77.7662			Y	N	Y
E8	beta input	FAM21A	UNKNOWN	SYBR	None	1.99913	0.0147613	270.742	27.5646	27.3693	4.40475		0.767251	2.55053			-0.99937	TRUE	0.0490453	TRUE	3	25	1	92.4082				Y	N	N
E9	beta input	FAM21A	UNKNOWN	SYBR	None	1.99913	0.0147613	270.742	22.8702	27.3693	4.40475		0.767251	2.55053			-0.99937	TRUE	0.0490453	TRUE	3	20	1	92.4082	62.1026			Y	N	Y
F1	IgG ChIP	FAM21A	UNKNOWN	SYBR	None	11.3715	2.015	64.1739	33.5011	32.3173	1.02524		-1.74073	0.899196			-3.50735	TRUE	0.0490453	TRUE	3	30	1	76.4041	61.9323	92.2379		Y	Y	Y
F2	IgG ChIP	FAM21A	UNKNOWN	SYBR	None	11.3715	2.015	64.1739	31.72	32.3173	1.02524		-1.74073	0.899196			-3.50735	TRUE	0.0490453	TRUE	3	29	1	92.4082	62.1026			Y	N	Y
F3	IgG ChIP	FAM21A	UNKNOWN	SYBR	None	11.3715	2.015	64.1739	31.7308	32.3173	1.02524		-1.74073	0.899196			-3.50735	TRUE	0.0490453	TRUE	3	28	1	77.4256	92.2379	62.1026		Y	N	Y
F4	alpha ChIP	FAM21A	UNKNOWN	SYBR	None	1.30889	0.0722968	23.6967	34.8102	34.6166	2.5501		1.37828	1.5049			-0.388344	TRUE	0.0490453	TRUE	3	32	1	62.1026	78.9579	92.2379		Y	N	Y
F5	alpha ChIP	FAM21A	UNKNOWN	SYBR	None	1.30889	0.0722968	23.6967	37.0644	34.6166	2.5501		1.37828	1.5049			-0.388344	TRUE	0.0490453	TRUE	3	34	1	62.1026				Y	N	N
F6	alpha ChIP	FAM21A	UNKNOWN	SYBR	None	1.30889	0.0722968	23.6967	31.9753	34.6166	2.5501		1.37828	1.5049			-0.388344	TRUE	0.0490453	TRUE	3	29	1	78.6174				Y	N	N
F7	beta ChIP	FAM21A	UNKNOWN	SYBR	None	56.9842	0.305508	10628.9	33.5947	28.8773	4.67418		-4.06587	2.71686			-5.83249	TRUE	0.0490453	TRUE	3	30	1	78.4472	62.1026	92.2379		Y	N	Y
F8	beta ChIP	FAM21A	UNKNOWN	SYBR	None	56.9842	0.305508	10628.9	28.7896	28.8773	4.67418		-4.06587	2.71686			-5.83249	TRUE	0.0490453	TRUE	3	25	1	92.4082	62.2728			Y	N	Y
F9	beta ChIP	FAM21A	UNKNOWN	SYBR	None	56.9842	0.305508	10628.9	24.2476	28.8773	4.67418		-4.06587	2.71686			-5.83249	TRUE	0.0490453	TRUE	3	21	1	92.4082	62.1026			Y	N	Y
Analysis Type	Singleplex
Endogenous Control	JUN
RQ Min/Max Confidence Level	95.0
Reference Sample	IgG input
			Chr17 PCR		ChIP Ct		3.3% Input Ct	Correction for 100% input			Adjusted input (100%)		Average		Delta Ct		% of input	Avg		Normalised vs IgG
			IgG		35.3445		26.5388	4.90689			21.6319				-13.5911		0.00810335			1.10807
					35.534		26.7234				21.8165				-13.7806		0.00710615			0.971715
					35.6125		26.7187				21.8118		21.7534		-13.8591		0.00672951	0.00731301		0.920211
			IGF1Ra		32.9778		25.8175				20.9106				-12.0236		0.0240182			3.28432
					32.7112		25.8325				20.9256				-11.757		0.0288935			3.95097
					33.366		25.9334				21.0265		20.9542		-12.4118		0.0183514	0.0237544		2.50943
			IGF1Rb		34.6125		26.1576				21.2508				-13.0782		0.0115626			1.5811
					35.1219		26.4424				21.5355				-13.5876		0.00812297			1.11076
					33.7394		26.7235				21.8166		21.5343		-12.2051		0.0211788	0.0136215		2.89605
			Chr17 PCR		ChIP Ct	Avg		Delta Ct		Fold Enrichment
			IgG		35.3445
					35.534
					35.6125	35.497		0		1
			IGF1Ra		32.9778
					32.7112
					33.366	33.0183		-2.47866		5.5738
			IGF-1Rb		34.6125
					35.1219
					33.7394	34.4913		-1.00573		2.00796

## Sheet: ChIP Chr17 28-8 Results
Block Type	96fast
Chemistry	SYBR_GREEN
Experiment File Name	D:\Documents and Settings\jmills\Desktop\Multiple exps 28-8-19.eds
Experiment Run End Time	2019-08-28 12:29:31 PM BST
Instrument Type	sds7500fast
Passive Reference	ROX
Well	Sample Name	Target Name	Task	Reporter	Quencher	RQ	RQ Min	RQ Max	Cт	Cт Mean	Cт SD	ΔCт	ΔCт Mean	ΔCт SE	HK Control ΔCт Mean	HK Control ΔCт SE	ΔΔCт	Automatic Ct Threshold	Ct Threshold	Automatic Baseline	Baseline Start	Baseline End	Efficiency	Tm1	Tm2	Tm3	Comments	HIGHSD	NOAMP	OUTLIERRG	EXPFAIL	MTP
A1	ss alpha input	chr17	UNKNOWN	SYBR	None				23.1189	23.2509	0.116324							TRUE	0.0746088	TRUE	3	19	1	82.1574				N	N	N	N	N
A2	ss alpha input	chr17	UNKNOWN	SYBR	None				23.3385	23.2509	0.116324							TRUE	0.0746088	TRUE	3	20	1	82.1574	61.9579			N	N	N	N	Y
A3	ss alpha input	chr17	UNKNOWN	SYBR	None				23.2952	23.2509	0.116324							TRUE	0.0746088	TRUE	3	20	1	82.3272	61.9579			N	N	N	N	Y
A4	igf alpha input	chr17	UNKNOWN	SYBR	None				22.797	22.77	0.0650004							TRUE	0.0746088	TRUE	3	19	1	82.1574	61.9579			N	N	N	N	Y
A5	igf alpha input	chr17	UNKNOWN	SYBR	None				22.6958	22.77	0.0650004							TRUE	0.0746088	TRUE	3	19	1	82.3272	61.9579			N	N	N	N	Y
A6	igf alpha input	chr17	UNKNOWN	SYBR	None				22.8171	22.77	0.0650004							TRUE	0.0746088	TRUE	3	19	1	82.3272				N	N	N	N	N
A7	ss beta input	chr17	UNKNOWN	SYBR	None				25.2773	25.2987	0.060623							TRUE	0.0746088	TRUE	3	21	1	82.4969	61.9579			N	N	N	N	Y
A8	ss beta input	chr17	UNKNOWN	SYBR	None				25.2516	25.2987	0.060623							TRUE	0.0746088	TRUE	3	21	1	82.4969	61.9579			N	N	N	N	Y
A9	ss beta input	chr17	UNKNOWN	SYBR	None				25.3671	25.2987	0.060623							TRUE	0.0746088	TRUE	3	22	1	82.3272	61.9579			N	N	N	N	Y
A10	igf beta input	chr17	UNKNOWN	SYBR	None				22.7478	22.1657	0.508498							TRUE	0.0746088	TRUE	3	20	1	82.3272	61.9579			Y	N	N	N	Y
A11	igf beta input	chr17	UNKNOWN	SYBR	None				21.9414	22.1657	0.508498							TRUE	0.0746088	TRUE	3	19	1	82.3272	61.9579			Y	N	N	N	Y
A12	igf beta input	chr17	UNKNOWN	SYBR	None				21.808	22.1657	0.508498							TRUE	0.0746088	TRUE	3	18	1	82.1574	61.9579			Y	N	N	N	Y
B1	ss alpha chip	chr17	UNKNOWN	SYBR	None				32.9909	33.0636	0.258626							TRUE	0.0746088	TRUE	3	30	1	82.1574	61.9579			N	N	N	N	Y
B2	ss alpha chip	chr17	UNKNOWN	SYBR	None				33.3509	33.0636	0.258626							TRUE	0.0746088	TRUE	3	30	1	82.3272	61.9579			N	N	N	N	Y
B3	ss alpha chip	chr17	UNKNOWN	SYBR	None				32.8492	33.0636	0.258626							TRUE	0.0746088	TRUE	3	29	1	82.4969	61.9579			N	N	N	N	Y
B4	igf alpha chip	chr17	UNKNOWN	SYBR	None				31.1815	31.3914	0.217333							TRUE	0.0746088	TRUE	3	28	1	82.6667	61.9579			N	N	N	N	Y
B5	igf alpha chip	chr17	UNKNOWN	SYBR	None				31.3772	31.3914	0.217333							TRUE	0.0746088	TRUE	3	28	1	82.6667	61.9579			N	N	N	N	Y
B6	igf alpha chip	chr17	UNKNOWN	SYBR	None				31.6155	31.3914	0.217333							TRUE	0.0746088	TRUE	3	28	1	82.6667	61.9579			N	N	N	N	Y
B7	ss beta chip	chr17	UNKNOWN	SYBR	None				31.8946	32.1283	0.408508							TRUE	0.0746088	TRUE	3	28	1	82.6667	61.9579			N	N	N	N	Y
B8	ss beta chip	chr17	UNKNOWN	SYBR	None				32.6	32.1283	0.408508							TRUE	0.0746088	TRUE	3	29	1	82.4969	61.9579			N	N	Y	N	Y
B9	ss beta chip	chr17	UNKNOWN	SYBR	None				31.8902	32.1283	0.408508							TRUE	0.0746088	TRUE	3	28	1	82.4969	61.9579			N	N	N	N	Y
B10	igf beta chip	chr17	UNKNOWN	SYBR	None				30.7283	30.5093	0.191396							TRUE	0.0746088	TRUE	3	27	1	82.4969	61.9579			N	N	N	N	Y
B11	igf beta chip	chr17	UNKNOWN	SYBR	None				30.3741	30.5093	0.191396							TRUE	0.0746088	TRUE	3	27	1	82.3272	61.9579			N	N	N	N	Y
B12	igf beta chip	chr17	UNKNOWN	SYBR	None				30.4254	30.5093	0.191396							TRUE	0.0746088	TRUE	3	27	1	82.1574	61.9579			N	N	N	N	Y
C1	ss alpha input	fam21a	UNKNOWN	SYBR	None	1	0.199855	5.00363	30.6286	29.1998	1.44448		5.9489	0.836673			0	TRUE	0.11199	TRUE	3	26	1	77.4046	86.0615	92.1723		Y	N	N	N	Y
C2	ss alpha input	fam21a	UNKNOWN	SYBR	None	1	0.199855	5.00363	27.7401	29.1998	1.44448		5.9489	0.836673			0	TRUE	0.11199	TRUE	3	23	1	92.5118				Y	N	N	N	N
C3	ss alpha input	fam21a	UNKNOWN	SYBR	None	1	0.199855	5.00363	29.2306	29.1998	1.44448		5.9489	0.836673			0	TRUE	0.11199	TRUE	3	25	1	92.5118	86.0615			Y	N	N	N	Y
C4	igf alpha input	fam21a	UNKNOWN	SYBR	None	0.191059	0.0348274	1.04813	29.3971	31.1068	1.5306		8.33681	0.884486			2.38791	TRUE	0.11199	TRUE	3	25	1	92.5118	86.2313	77.7441		Y	N	N	N	Y
C5	igf alpha input	fam21a	UNKNOWN	SYBR	None	0.191059	0.0348274	1.04813	31.5738	31.1068	1.5306		8.33681	0.884486			2.38791	TRUE	0.11199	TRUE	3	27	1	85.8918	92.342	77.9138		Y	N	N	N	Y
C6	igf alpha input	fam21a	UNKNOWN	SYBR	None	0.191059	0.0348274	1.04813	32.3494	31.1068	1.5306		8.33681	0.884486			2.38791	TRUE	0.11199	TRUE	3	27	1	86.2313	77.7441			Y	N	N	N	Y
C7	ss beta input	fam21a	UNKNOWN	SYBR	None	1.21965	0.145048	10.2556	32.9003	30.9611	1.91539		5.66243	1.1064			-0.286471	TRUE	0.11199	TRUE	3	29	1	78.4231	86.7405			Y	N	N	N	Y
C8	ss beta input	fam21a	UNKNOWN	SYBR	None	1.21965	0.145048	10.2556	30.9125	30.9611	1.91539		5.66243	1.1064			-0.286471	TRUE	0.11199	TRUE	3	27	1	78.5928	86.5708			Y	N	N	N	Y
C9	ss beta input	fam21a	UNKNOWN	SYBR	None	1.21965	0.145048	10.2556	29.0704	30.9611	1.91539		5.66243	1.1064			-0.286471	TRUE	0.11199	TRUE	3	24	1	92.5118	77.7441	61.9579		Y	N	N	N	Y
C10	igf beta input	fam21a	UNKNOWN	SYBR	None	6.15916	1.91433	19.8164	25.8436	25.4919	0.920625		3.32617	0.607212			-2.62273	TRUE	0.11199	TRUE	3	21	1	92.5118				Y	N	N	N	N
C11	igf beta input	fam21a	UNKNOWN	SYBR	None	6.15916	1.91433	19.8164	24.4473	25.4919	0.920625		3.32617	0.607212			-2.62273	TRUE	0.11199	TRUE	3	20	1	92.5118				Y	N	N	N	N
C12	igf beta input	fam21a	UNKNOWN	SYBR	None	6.15916	1.91433	19.8164	26.1849	25.4919	0.920625		3.32617	0.607212			-2.62273	TRUE	0.11199	TRUE	3	22	1	92.342				Y	N	N	N	N
D1	ss alpha chip	fam21a	UNKNOWN	SYBR	None	378.466	33.3061	4300.6	31.4827	30.4485	2.17202		-2.61512	1.26287			-8.56402	TRUE	0.11199	TRUE	3	28	1	78.2533				Y	N	N	N	N
D2	ss alpha chip	fam21a	UNKNOWN	SYBR	None	378.466	33.3061	4300.6	31.9102	30.4485	2.17202		-2.61512	1.26287			-8.56402	TRUE	0.11199	TRUE	3	28	1	78.7626				Y	N	N	N	N
D3	ss alpha chip	fam21a	UNKNOWN	SYBR	None	378.466	33.3061	4300.6	27.9527	30.4485	2.17202		-2.61512	1.26287			-8.56402	TRUE	0.11199	TRUE	3	24	1	79.1021				Y	N	N	N	N
D4	igf alpha chip	fam21a	UNKNOWN	SYBR	None	34.6085	0.437067	2740.42	36.1605	32.2272	3.92862		0.83585	2.27166			-5.11305	TRUE	0.11199	TRUE	3	32	1	77.9138	61.9579			Y	N	N	N	Y
D5	igf alpha chip	fam21a	UNKNOWN	SYBR	None	34.6085	0.437067	2740.42	32.2179	32.2272	3.92862		0.83585	2.27166			-5.11305	TRUE	0.11199	TRUE	3	28	1	78.7626				Y	N	N	N	N
D6	igf alpha chip	fam21a	UNKNOWN	SYBR	None	34.6085	0.437067	2740.42	28.3033	32.2272	3.92862		0.83585	2.27166			-5.11305	TRUE	0.11199	TRUE	3	24	1	78.9323				Y	N	N	N	N
D7	ss beta chip	fam21a	UNKNOWN	SYBR	None	152.573	11.6645	1995.66	28.4269	30.8238	2.27765		-1.30445	1.33599			-7.25335	TRUE	0.11199	TRUE	3	24	1	78.7626				Y	N	N	N	N
D8	ss beta chip	fam21a	UNKNOWN	SYBR	None	152.573	11.6645	1995.66	31.0849	30.8238	2.27765		-1.30445	1.33599			-7.25335	TRUE	0.11199	TRUE	3	27	1	78.5928				Y	N	N	N	N
D9	ss beta chip	fam21a	UNKNOWN	SYBR	None	152.573	11.6645	1995.66	32.9597	30.8238	2.27765		-1.30445	1.33599			-7.25335	TRUE	0.11199	TRUE	3	28	1	92.5118	61.9579			Y	N	N	N	Y
D10	igf beta chip	fam21a	UNKNOWN	SYBR	None	45.4746	14.4183	143.425	32.1111	30.9512	1.01593		0.441915	0.596865			-5.50699	TRUE	0.11199	TRUE	3	28	1	92.5118	61.9579			Y	N	N	N	Y
D11	igf beta chip	fam21a	UNKNOWN	SYBR	None	45.4746	14.4183	143.425	30.5233	30.9512	1.01593		0.441915	0.596865			-5.50699	TRUE	0.11199	TRUE	3	26	1	92.5118	61.9579			Y	N	N	N	Y
D12	igf beta chip	fam21a	UNKNOWN	SYBR	None	45.4746	14.4183	143.425	30.2192	30.9512	1.01593		0.441915	0.596865			-5.50699	TRUE	0.11199	TRUE	3	26	1	92.342	61.9579			Y	N	N	N	Y
E1	igg input	chr17	UNKNOWN	SYBR	None				25.6863	25.6426	0.0409947							TRUE	0.0746088	TRUE	3	22	1	82.4969	61.9579			N	N	N	N	Y
E2	igg input	chr17	UNKNOWN	SYBR	None				25.6367	25.6426	0.0409947							TRUE	0.0746088	TRUE	3	22	1	82.8364	61.9579			N	N	N	N	Y
E3	igg input	chr17	UNKNOWN	SYBR	None				25.6049	25.6426	0.0409947							TRUE	0.0746088	TRUE	3	22	1	83.0061	61.9579			N	N	N	N	Y
E4	alpha input	chr17	UNKNOWN	SYBR	None				23.9755	23.9929	0.16403							TRUE	0.0746088	TRUE	3	20	1	83.1759	61.9579			N	N	N	N	Y
E5	alpha input	chr17	UNKNOWN	SYBR	None				23.8382	23.9929	0.16403							TRUE	0.0746088	TRUE	3	20	1	83.1759	61.9579			N	N	N	N	Y
E6	alpha input	chr17	UNKNOWN	SYBR	None				24.1649	23.9929	0.16403							TRUE	0.0746088	TRUE	3	20	1	83.0061	61.9579			N	N	N	N	Y
E7	beta input	chr17	UNKNOWN	SYBR	None				24.378	24.3174	0.0695483							TRUE	0.0746088	TRUE	3	21	1	83.0061	62.1277			N	N	N	N	Y
E8	beta input	chr17	UNKNOWN	SYBR	None				24.3328	24.3174	0.0695483							TRUE	0.0746088	TRUE	3	21	1	83.0061	62.1277			N	N	N	N	Y
E9	beta input	chr17	UNKNOWN	SYBR	None				24.2415	24.3174	0.0695483							TRUE	0.0746088	TRUE	3	20	1	83.0061	61.9579			N	N	N	N	Y
F1	igg chip	chr17	UNKNOWN	SYBR	None				Undetermined	36.4611	0.782178							TRUE	0.0746088	TRUE	3	39	1	61.9579				N	Y	N	Y	N
F2	igg chip	chr17	UNKNOWN	SYBR	None				37.0141	36.4611	0.782178							TRUE	0.0746088	TRUE	3	33	1	82.1574	62.1277			Y	N	N	N	Y
F3	igg chip	chr17	UNKNOWN	SYBR	None				35.908	36.4611	0.782178							TRUE	0.0746088	TRUE	3	32	1	82.3272	75.5374			Y	N	N	N	Y
F4	alpha chip	chr17	UNKNOWN	SYBR	None				34.2297	33.9055	0.285857							TRUE	0.0746088	TRUE	3	31	1	82.6667				N	N	N	N	N
F5	alpha chip	chr17	UNKNOWN	SYBR	None				33.6894	33.9055	0.285857							TRUE	0.0746088	TRUE	3	30	1	82.6667	62.1277			N	N	N	N	Y
F6	alpha chip	chr17	UNKNOWN	SYBR	None				33.7976	33.9055	0.285857							TRUE	0.0746088	TRUE	3	30	1	82.6667	61.9579			N	N	N	N	Y
F7	beta chip	chr17	UNKNOWN	SYBR	None				33.3566	32.7977	0.494154							TRUE	0.0746088	TRUE	3	30	1	82.6667	61.9579			N	N	N	N	Y
F8	beta chip	chr17	UNKNOWN	SYBR	None				32.4186	32.7977	0.494154							TRUE	0.0746088	TRUE	3	29	1	82.6667	62.1277			N	N	N	N	Y
F9	beta chip	chr17	UNKNOWN	SYBR	None				32.618	32.7977	0.494154							TRUE	0.0746088	TRUE	3	29	1	82.4969	61.9579			N	N	N	N	Y
G1	igg input	fam21a	UNKNOWN	SYBR	None	0.583737	0.377145	0.903497	32.7355	32.3681	0.391		6.72551	0.226981			0.776609	TRUE	0.11199	TRUE	3	28	1	85.722	77.4046	92.1723		N	N	N	N	Y
G2	igg input	fam21a	UNKNOWN	SYBR	None	0.583737	0.377145	0.903497	31.9571	32.3681	0.391		6.72551	0.226981			0.776609	TRUE	0.11199	TRUE	3	27	1	92.342	83.3456	77.5744		N	N	N	N	Y
G3	igg input	fam21a	UNKNOWN	SYBR	None	0.583737	0.377145	0.903497	32.4118	32.3681	0.391		6.72551	0.226981			0.776609	TRUE	0.11199	TRUE	3	28	1	77.5744	92.342	61.7882		N	N	N	N	Y
G4	alpha input	fam21a	UNKNOWN	SYBR	None	0.181992	0.140276	0.236114	32.4085	32.3998	0.167327		8.40695	0.135283			2.45805	TRUE	0.11199	TRUE	3	29	1	86.0615	77.7441			N	N	N	N	Y
G5	alpha input	fam21a	UNKNOWN	SYBR	None	0.181992	0.140276	0.236114	32.2283	32.3998	0.167327		8.40695	0.135283			2.45805	TRUE	0.11199	TRUE	3	28	1	86.2313	78.2533			N	N	N	N	Y
G6	alpha input	fam21a	UNKNOWN	SYBR	None	0.181992	0.140276	0.236114	32.5627	32.3998	0.167327		8.40695	0.135283			2.45805	TRUE	0.11199	TRUE	3	28	1	86.2313	77.9138			N	N	N	N	Y
G7	beta input	fam21a	UNKNOWN	SYBR	None	0.643537	0.036976	11.2002	32.7643	30.9022	2.57012		6.58481	1.4844			0.635905	TRUE	0.11199	TRUE	3	29	1	84.5338	77.9138			Y	N	N	N	Y
G8	beta input	fam21a	UNKNOWN	SYBR	None	0.643537	0.036976	11.2002	31.9724	30.9022	2.57012		6.58481	1.4844			0.635905	TRUE	0.11199	TRUE	3	28	1	83.3456	77.5744	92.342		Y	N	N	N	Y
G9	beta input	fam21a	UNKNOWN	SYBR	None	0.643537	0.036976	11.2002	27.9699	30.9022	2.57012		6.58481	1.4844			0.635905	TRUE	0.11199	TRUE	3	23	1	92.342				Y	N	N	N	N
H1	igg chip	fam21a	UNKNOWN	SYBR	None	583.19	37.747	9010.26	34.4302	33.2221	2.27001		-3.23892	1.42251			-9.18782	TRUE	0.11199	TRUE	3	30	1	78.0836	61.9579			Y	N	N	N	Y
H2	igg chip	fam21a	UNKNOWN	SYBR	None	583.19	37.747	9010.26	34.6326	33.2221	2.27001		-3.23892	1.42251			-9.18782	TRUE	0.11199	TRUE	3	31	1	77.2349	61.9579			Y	N	N	N	Y
H3	igg chip	fam21a	UNKNOWN	SYBR	None	583.19	37.747	9010.26	30.6036	33.2221	2.27001		-3.23892	1.42251			-9.18782	TRUE	0.11199	TRUE	3	26	1	78.0836				Y	N	N	N	N
H4	alpha chip	fam21a	UNKNOWN	SYBR	None	42.5173	0.130307	13872.8	37.063	34.4445	3.70322		0.538923	2.62377			-5.40998	TRUE	0.11199	TRUE	3	33	1	76.8954	61.9579			Y	N	N	N	Y
H5	alpha chip	fam21a	UNKNOWN	SYBR	None	42.5173	0.130307	13872.8	Undetermined	34.4445	3.70322		0.538923	2.62377			-5.40998	TRUE	0.11199	TRUE	3	39	1	62.1277				N	Y	N	Y	N
H6	alpha chip	fam21a	UNKNOWN	SYBR	None	42.5173	0.130307	13872.8	31.8259	34.4445	3.70322		0.538923	2.62377			-5.40998	TRUE	0.11199	TRUE	3	28	1	78.2533				Y	N	N	N	N
H7	beta chip	fam21a	UNKNOWN	SYBR	None	14.3563	2.75702	74.7561	Undetermined	34.903	0.97788		2.10529	0.748011			-3.84362	TRUE	0.11199	TRUE	3	39	1	61.9579				N	Y	N	Y	N
H8	beta chip	fam21a	UNKNOWN	SYBR	None	14.3563	2.75702	74.7561	34.2115	34.903	0.97788		2.10529	0.748011			-3.84362	TRUE	0.11199	TRUE	3	30	1	77.7441				Y	N	N	N	N
H9	beta chip	fam21a	UNKNOWN	SYBR	None	14.3563	2.75702	74.7561	35.5945	34.903	0.97788		2.10529	0.748011			-3.84362	TRUE	0.11199	TRUE	3	31	1	61.9579	92.1723	86.9103		Y	N	N	N	Y
Analysis Type	Singleplex
Endogenous Control	chr17
RQ Min/Max Confidence Level	95.0
Reference Sample	ss alpha input
		Chr17 PCR		ChIP Ct		3.3% Input Ct	Correction for 100% input			Adjusted input (100%)		Average		Delta Ct		% of input	Avg		Normalised vs IgG
		IgG				25.6863	4.90689			20.7794
				37.0141		25.6367				20.7298				-16.2784		0.0012581			0.634371
				35.908		25.6049				20.698		20.7357		-15.1722		0.00270834	0.00198322		1.36563
		IGF1Ra		34.2297		23.9755				19.0687				-15.1437		0.00276248			1.39293
				33.6894		23.8382				18.9313				-14.6034		0.00401728			2.02564
				33.7976		24.1649				19.258		19.086		-14.7116		0.00372713	0.00387221		1.87933
		IGF1Rb		33.3566		24.378				19.4711				-13.9461		0.00633598			3.19479
				32.4186		24.3328				19.4259				-13.0081		0.0121387			6.12073
				32.618		24.2415				19.3346		19.4105		-13.2074		0.0105722	0.0113555		5.33082
		Chr17 PCR		ChIP Ct	Avg		Delta Ct		Fold Enrichment
		IgG
				37.0141
				35.908	36.4611		0		1
		IGF1Ra		34.2297
				33.6894
				33.7976	33.9055		-2.55552		5.87878
		IGF-1Rb		33.3566
				32.4186
				32.618	32.7977		-3.66334		12.67

## Sheet: ChIP Chr17 1-11 Results
Block Type	96well
Chemistry	SYBR_GREEN
Experiment File Name	D:\Applied Biosystems\StepOne Software v2.3\experiments\Jack\CHIP RERUNS15-10-20.eds
Experiment Run End Time	2020-10-15 18:54:27 PM BST
Instrument Type	steponeplus
Passive Reference	ROX
Well	Sample Name	Target Name	Task	Reporter	Quencher	RQ	RQ Min	RQ Max	Cт	Cт Mean	Cт SD	ΔCт	ΔCт Mean	ΔCт SE	HK Control ΔCт Mean	HK Control ΔCт SE	ΔΔCт	Automatic Ct Threshold	Ct Threshold	Automatic Baseline	Baseline Start	Baseline End	Efficiency	Tm1	Tm2	Tm3	Comments	HIGHSD	OUTLIERRG
A1	igg in 29-11	JUN	UNKNOWN	SYBR	None				22.4404	22.3827	0.0501149							TRUE	0.82211	TRUE	3	15	1					N	N
A2	igg in 29-11	JUN	UNKNOWN	SYBR	None				22.3504	22.3827	0.0501149							TRUE	0.82211	TRUE	3	15	1					N	N
A3	igg in 29-11	JUN	UNKNOWN	SYBR	None				22.3574	22.3827	0.0501149							TRUE	0.82211	TRUE	3	16	1					N	N
A4	pol2 in 29-11	JUN	UNKNOWN	SYBR	None				22.8579	22.9031	0.0493725							TRUE	0.82211	TRUE	3	16	1					N	N
A5	pol2 in 29-11	JUN	UNKNOWN	SYBR	None				22.8956	22.9031	0.0493725							TRUE	0.82211	TRUE	3	16	1					N	N
A6	pol2 in 29-11	JUN	UNKNOWN	SYBR	None				22.9558	22.9031	0.0493725							TRUE	0.82211	TRUE	3	16	1					N	N
A7	alpha in 29-11	JUN	UNKNOWN	SYBR	None				21.9705	22.1026	0.138067							TRUE	0.82211	TRUE	3	15	1					N	N
A8	alpha in 29-11	JUN	UNKNOWN	SYBR	None				22.0914	22.1026	0.138067							TRUE	0.82211	TRUE	3	15	1					N	N
A9	alpha in 29-11	JUN	UNKNOWN	SYBR	None				22.2459	22.1026	0.138067							TRUE	0.82211	TRUE	3	15	1					N	N
A10	beta in 29-11	JUN	UNKNOWN	SYBR	None				22.5335	22.6659	0.121262							TRUE	0.82211	TRUE	3	16	1					N	N
A11	beta in 29-11	JUN	UNKNOWN	SYBR	None				22.7717	22.6659	0.121262							TRUE	0.82211	TRUE	3	16	1					N	N
A12	beta in 29-11	JUN	UNKNOWN	SYBR	None				22.6925	22.6659	0.121262							TRUE	0.82211	TRUE	3	16	1					N	N
B1	igg chip 29-11	JUN	UNKNOWN	SYBR	None				24.9297	24.8548	0.0950971							TRUE	0.82211	TRUE	3	18	1					N	N
B2	igg chip 29-11	JUN	UNKNOWN	SYBR	None				24.7478	24.8548	0.0950971							TRUE	0.82211	TRUE	3	18	1					N	N
B3	igg chip 29-11	JUN	UNKNOWN	SYBR	None				24.887	24.8548	0.0950971							TRUE	0.82211	TRUE	3	18	1					N	N
B4	pol2 chip 29-11	JUN	UNKNOWN	SYBR	None				22.8395	22.8736	0.181567							TRUE	0.82211	TRUE	3	16	1					N	N
B5	pol2 chip 29-11	JUN	UNKNOWN	SYBR	None				22.7115	22.8736	0.181567							TRUE	0.82211	TRUE	3	16	1					N	N
B6	pol2 chip 29-11	JUN	UNKNOWN	SYBR	None				23.0698	22.8736	0.181567							TRUE	0.82211	TRUE	3	16	1					N	N
B7	alpha chip 29-11	JUN	UNKNOWN	SYBR	None				21.8959	21.956	0.0586927							TRUE	0.82211	TRUE	3	15	1					N	N
B8	alpha chip 29-11	JUN	UNKNOWN	SYBR	None				22.0132	21.956	0.0586927							TRUE	0.82211	TRUE	3	15	1					N	N
B9	alpha chip 29-11	JUN	UNKNOWN	SYBR	None				21.959	21.956	0.0586927							TRUE	0.82211	TRUE	3	15	1					N	N
B10	beta chip 29-11	JUN	UNKNOWN	SYBR	None				23.2253	23.3529	0.136924							TRUE	0.82211	TRUE	3	16	1					N	N
B11	beta chip 29-11	JUN	UNKNOWN	SYBR	None				23.3359	23.3529	0.136924							TRUE	0.82211	TRUE	3	16	1					N	N
B12	beta chip 29-11	JUN	UNKNOWN	SYBR	None				23.4976	23.3529	0.136924							TRUE	0.82211	TRUE	3	16	1					N	N
D1	igg in 1-11	FAM21A	UNKNOWN	SYBR	None				24.7986	24.775	0.0325004							TRUE	0.887293	TRUE	3	17	1					N	N
D2	igg in 1-11	FAM21A	UNKNOWN	SYBR	None				24.7885	24.775	0.0325004							TRUE	0.887293	TRUE	3	18	1					N	N
D3	igg in 1-11	FAM21A	UNKNOWN	SYBR	None				24.738	24.775	0.0325004							TRUE	0.887293	TRUE	3	18	1					N	N
D4	pol2 in 1-11	FAM21A	UNKNOWN	SYBR	None				24.467	24.5114	0.0501437							TRUE	0.887293	TRUE	3	17	1					N	N
D5	pol2 in 1-11	FAM21A	UNKNOWN	SYBR	None				24.5658	24.5114	0.0501437							TRUE	0.887293	TRUE	3	18	1					N	N
D6	pol2 in 1-11	FAM21A	UNKNOWN	SYBR	None				24.5013	24.5114	0.0501437							TRUE	0.887293	TRUE	3	17	1					N	N
D7	alpha in 1-11	FAM21A	UNKNOWN	SYBR	None				24.75	24.8228	0.099898							TRUE	0.887293	TRUE	3	17	1					N	N
D8	alpha in 1-11	FAM21A	UNKNOWN	SYBR	None				24.7818	24.8228	0.099898							TRUE	0.887293	TRUE	3	17	1					N	N
D9	alpha in 1-11	FAM21A	UNKNOWN	SYBR	None				24.9367	24.8228	0.099898							TRUE	0.887293	TRUE	3	17	1					N	N
D10	beta in 1-11	FAM21A	UNKNOWN	SYBR	None				24.9137	24.7626	0.136955							TRUE	0.887293	TRUE	3	18	1					N	N
D11	beta in 1-11	FAM21A	UNKNOWN	SYBR	None				24.6466	24.7626	0.136955							TRUE	0.887293	TRUE	3	17	1					N	N
D12	beta in 1-11	FAM21A	UNKNOWN	SYBR	None				24.7274	24.7626	0.136955							TRUE	0.887293	TRUE	3	17	1					N	N
E1	igg chip 1-11	FAM21A	UNKNOWN	SYBR	None				27.6581	27.723	0.0574917							TRUE	0.887293	TRUE	3	20	1					N	N
E2	igg chip 1-11	FAM21A	UNKNOWN	SYBR	None				27.7676	27.723	0.0574917							TRUE	0.887293	TRUE	3	21	1					N	N
E3	igg chip 1-11	FAM21A	UNKNOWN	SYBR	None				27.7434	27.723	0.0574917							TRUE	0.887293	TRUE	3	20	1					N	N
E4	pol2 chip 1-11	FAM21A	UNKNOWN	SYBR	None				27.7649	27.7827	0.0195101							TRUE	0.887293	TRUE	3	20	1					N	N
E5	pol2 chip 1-11	FAM21A	UNKNOWN	SYBR	None				27.7796	27.7827	0.0195101							TRUE	0.887293	TRUE	3	20	1					N	N
E6	pol2 chip 1-11	FAM21A	UNKNOWN	SYBR	None				27.8036	27.7827	0.0195101							TRUE	0.887293	TRUE	3	20	1					N	N
E7	alpha chip 1-11	FAM21A	UNKNOWN	SYBR	None				30.2445	30.3154	0.171611							TRUE	0.887293	TRUE	3	24	1					N	N
E8	alpha chip 1-11	FAM21A	UNKNOWN	SYBR	None				30.1907	30.3154	0.171611							TRUE	0.887293	TRUE	3	23	1					N	N
E9	alpha chip 1-11	FAM21A	UNKNOWN	SYBR	None				30.5111	30.3154	0.171611							TRUE	0.887293	TRUE	3	23	1					N	N
E10	beta chip 1-11	FAM21A	UNKNOWN	SYBR	None				28.3806	28.3933	0.0840542							TRUE	0.887293	TRUE	3	21	1					N	N
E11	beta chip 1-11	FAM21A	UNKNOWN	SYBR	None				28.3163	28.3933	0.0840542							TRUE	0.887293	TRUE	3	21	1					N	N
E12	beta chip 1-11	FAM21A	UNKNOWN	SYBR	None				28.483	28.3933	0.0840542							TRUE	0.887293	TRUE	3	21	1					N	N
G1	igg in 1-11	chr17	UNKNOWN	SYBR	None				24.3955	25.2764	0.7647							TRUE	0.215262	TRUE	3	20	1					Y	N
G2	igg in 1-11	chr17	UNKNOWN	SYBR	None				25.6639	25.2764	0.7647							TRUE	0.215262	TRUE	3	21	1					Y	N
G3	igg in 1-11	chr17	UNKNOWN	SYBR	None				25.7697	25.2764	0.7647							TRUE	0.215262	TRUE	3	21	1					Y	N
G4	pol2 in 1-11	chr17	UNKNOWN	SYBR	None				24.9735	24.8502	0.269985							TRUE	0.215262	TRUE	3	20	1					N	N
G5	pol2 in 1-11	chr17	UNKNOWN	SYBR	None				25.0365	24.8502	0.269985							TRUE	0.215262	TRUE	3	20	1					N	N
G6	pol2 in 1-11	chr17	UNKNOWN	SYBR	None				24.5405	24.8502	0.269985							TRUE	0.215262	TRUE	3	20	1					N	N
G7	alpha in 1-11	chr17	UNKNOWN	SYBR	None				24.8737	25.133	0.330519							TRUE	0.215262	TRUE	3	20	1					N	N
G8	alpha in 1-11	chr17	UNKNOWN	SYBR	None				25.0202	25.133	0.330519							TRUE	0.215262	TRUE	3	20	1					N	N
G9	alpha in 1-11	chr17	UNKNOWN	SYBR	None				25.5052	25.133	0.330519							TRUE	0.215262	TRUE	3	21	1					N	N
G10	beta in 1-11	chr17	UNKNOWN	SYBR	None				25.6071	24.3857	1.05776							TRUE	0.215262	TRUE	3	21	1					Y	Y
G11	beta in 1-11	chr17	UNKNOWN	SYBR	None				23.775	24.3857	1.05776							TRUE	0.215262	TRUE	3	19	1					Y	N
G12	beta in 1-11	chr17	UNKNOWN	SYBR	None				23.775	24.3857	1.05776							TRUE	0.215262	TRUE	3	19	1					Y	N
H1	igg chip 1-11	chr17	UNKNOWN	SYBR	None				34.6601	35.7168	1.19438							TRUE	0.215262	TRUE	3	29	1					Y	N
H2	igg chip 1-11	chr17	UNKNOWN	SYBR	None				37.0126	35.7168	1.19438							TRUE	0.215262	TRUE	3	32	1					Y	N
H3	igg chip 1-11	chr17	UNKNOWN	SYBR	None				35.4775	35.7168	1.19438							TRUE	0.215262	TRUE	3	30	1					Y	N
H4	pol2 chip 1-11	chr17	UNKNOWN	SYBR	None				29.8129	30.2918	0.416878							TRUE	0.215262	TRUE	3	25	1					N	N
H5	pol2 chip 1-11	chr17	UNKNOWN	SYBR	None				30.5737	30.2918	0.416878							TRUE	0.215262	TRUE	3	26	1					N	N
H6	pol2 chip 1-11	chr17	UNKNOWN	SYBR	None				30.4888	30.2918	0.416878							TRUE	0.215262	TRUE	3	25	1					N	N
H7	alpha chip 1-11	chr17	UNKNOWN	SYBR	None				32.9227	32.5117	0.434865							TRUE	0.215262	TRUE	3	28	1					N	N
H8	alpha chip 1-11	chr17	UNKNOWN	SYBR	None				32.5561	32.5117	0.434865							TRUE	0.215262	TRUE	3	28	1					N	N
H9	alpha chip 1-11	chr17	UNKNOWN	SYBR	None				32.0564	32.5117	0.434865							TRUE	0.215262	TRUE	3	27	1					N	N
H10	beta chip 1-11	chr17	UNKNOWN	SYBR	None				33.9029	33.2565	0.580603							TRUE	0.215262	TRUE	3	29	1					Y	N
H11	beta chip 1-11	chr17	UNKNOWN	SYBR	None				33.0874	33.2565	0.580603							TRUE	0.215262	TRUE	3	28	1					Y	N
H12	beta chip 1-11	chr17	UNKNOWN	SYBR	None				32.7792	33.2565	0.580603							TRUE	0.215262	TRUE	3	28	1					Y	N
Analysis Type	Singleplex
Endogenous Control	JUN
RQ Min/Max Confidence Level	95.0
Reference Sample	igg in 29-11
			Chr17 PCR		ChIP Ct		3.3% Input Ct	Correction for 100% input			Adjusted input (100%)		Average		Delta Ct		% of input	Avg		Normalised vs IgG
2020-11-01			IgG		34.6601		24.3955	4.90689			19.4886				-14.2906		0.00499007			1.70141
					37.0126		25.6639				20.757				-16.6431		0.000977054			0.333136
					35.4775		25.7697				20.8628		20.3695		-15.108		0.00283157	0.0029329		0.965451
			IGF1Ra		32.9227		24.8737				19.9668				-12.6966		0.0150643			5.13632
					32.5561		25.0202				20.1133				-12.33		0.0194224			6.62225
					32.0564		25.5052				20.5983		20.2261		-11.8303		0.0274624	0.0206497		9.36359
			IGF1Rb		33.9029		25.6071				20.7002				-14.4241		0.00454905			1.55104
					33.0874		23.775				18.8681				-13.6086		0.00800574			2.72963
					32.7792		23.775				18.8682		19.4788		-13.3004		0.00991238	0.00748906		3.37972
			Chr17 PCR		ChIP Ct	Avg		Delta Ct		Fold Enrichment
			IgG		34.6601
					37.0126
					35.4775	35.7168		0		1
			IGF1Ra		32.9227
					32.5561
					32.0564	32.5117		-3.20502		9.2216
			IGF-1Rb		33.9029
					33.0874
					32.7792	33.2565		-2.46023		5.50306
